# Supplementary material for: Identification of Key Biomarkers Related to Lipid Metabolism in Acute Pancreatitis and Their Regulatory Mechanisms Based on Bioinformatics and Machine Learning
Source: Biomedicines. 2025 Aug 31;13(9):2132. doi: 10.3390/biomedicines13092132 (PMC12467098; doi:10.3390/biomedicines13092132)
Supplement: Supplementary file 1 [file biomedicines-13-02132-s001.zip]

Archive with 1 entries (1 files):
- biomedicines-3779717-supplementary.pdf
